# Supplementary material for: Consistently dated Atlantic sediment cores over the last 40 thousand years
Source: Sci Data. 2019 Sep 2;6:165. doi: 10.1038/s41597-019-0173-8 (PMC6718518; doi:10.1038/s41597-019-0173-8)
Supplement: Supplementary file 1 — Download metadata file [file 41597_2019_173_MOESM1_ESM.zip]

Archive with 3 entries (3 files):
- a_Waelbroeck205B_assay.txt
- s_Waelbroeck205B_study.txt
- i_Investigation.txt
