# Supplementary material for: Consistently dated Atlantic sediment cores over the last 40 thousand years
Source: Sci Data. 2019 Sep 2;6:165. doi: 10.1038/s41597-019-0173-8 (PMC6718518; doi:10.1038/s41597-019-0173-8)
Supplement: Supplementary file 1 — Download metadata file [file 41597_2019_173_MOESM1_ESM.zip › a_Waelbroeck205B_assay.txt]

Sample Name	Protocol REF	Assay Name	Raw Data File	Comment[Data Repository]	Comment[Data Record Accession]	Comment[Data Record URI]
PS2644-5 MS	data processing	PS2644-5 MS contribution to PS2644-5_admodel_ka.txt file	PS2644-5_admodel_ka.txt file	SEANOE	doi:10.17882/59554	https://doi.org/10.17882/59554
PS2644-5 tephra	data processing	PS2644-5 tephra contribution to PS2644-5_admodel_ka.txt file	PS2644-5_admodel_ka.txt file	SEANOE	doi:10.17882/59554	https://doi.org/10.17882/59554
MD95-2010 MS	data processing	MD95-2010 MS contribution to MD95-2010_admodel_ka.txt file	MD95-2010_admodel_ka.txt file	SEANOE	doi:10.17882/59554	https://doi.org/10.17882/59554
MD95-2010 tephra	data processing	MD95-2010 tephra contribution to MD95-2010_admodel_ka.txt file	MD95-2010_admodel_ka.txt file	SEANOE	doi:10.17882/59554	https://doi.org/10.17882/59554
RAPID-10-1P 14C date	data processing	RAPID-10-1P 14C date contribution to RAPID-10-1P_admodel_ka.txt file	RAPID-10-1P_admodel_ka.txt file	SEANOE	doi:10.17882/59554	https://doi.org/10.17882/59554
RAPID-10-1P Np	data processing	RAPID-10-1P %Np contribution to RAPID-10-1P_admodel_ka.txt file	RAPID-10-1P_admodel_ka.txt file	SEANOE	doi:10.17882/59554	https://doi.org/10.17882/59554
RAPID-10-1P tephra	data processing	RAPID-10-1P tephra contribution to RAPID-10-1P_admodel_ka.txt file	RAPID-10-1P_admodel_ka.txt file	SEANOE	doi:10.17882/59554	https://doi.org/10.17882/59554
ENAM93-21 MS	data processing	ENAM93-21 MS contribution to ENAM93-21_admodel_ka.txt file	ENAM93-21_admodel_ka.txt file	SEANOE	doi:10.17882/59554	https://doi.org/10.17882/59554
ENAM93-21 tephra	data processing	ENAM93-21 tephra contribution to ENAM93-21_admodel_ka.txt file	ENAM93-21_admodel_ka.txt file	SEANOE	doi:10.17882/59554	https://doi.org/10.17882/59554
MD99-2284 MS	data processing	MD99-2284 MS contribution to MD99-2284_admodel_ka.txt file	MD99-2284_admodel_ka.txt file	SEANOE	doi:10.17882/59554	https://doi.org/10.17882/59554
SU90-24 14C date	data processing	SU90-24 14C date contribution to SU90-24_admodel_ka.txt file	SU90-24_admodel_ka.txt file	SEANOE	doi:10.17882/59554	https://doi.org/10.17882/59554
SU90-24 MS	data processing	SU90-24 MS contribution to SU90-24_admodel_ka.txt file	SU90-24_admodel_ka.txt file	SEANOE	doi:10.17882/59554	https://doi.org/10.17882/59554
RAPID-17-5P 14C date	data processing	RAPID-17-5P 14C date contribution to RAPID-17-5P_admodel_ka.txt file	RAPID-17-5P_admodel_ka.txt file	SEANOE	doi:10.17882/59554	https://doi.org/10.17882/59554
RAPID-17-5P Np	data processing	RAPID-17-5P %Np contribution to RAPID-17-5P_admodel_ka.txt file	RAPID-17-5P_admodel_ka.txt file	SEANOE	doi:10.17882/59554	https://doi.org/10.17882/59554
RAPID-17-5P tephra	data processing	RAPID-17-5P tephra contribution to RAPID-17-5P_admodel_ka.txt file	RAPID-17-5P_admodel_ka.txt file	SEANOE	doi:10.17882/59554	https://doi.org/10.17882/59554
MD95-2014 SST	data processing	MD95-2014 SST contribution to MD95-2014_admodel_ka.txt file	MD95-2014_admodel_ka.txt file	SEANOE	doi:10.17882/59554	https://doi.org/10.17882/59554
ODP983 Np	data processing	ODP983 %Np contribution to ODP983_admodel_ka.txt file	ODP983_admodel_ka.txt file	SEANOE	doi:10.17882/59554	https://doi.org/10.17882/59554
V29-202 14C date	data processing	V29-202 14C date contribution to V29-202_admodel_ka.txt file	V29-202_admodel_ka.txt file	SEANOE	doi:10.17882/59554	https://doi.org/10.17882/59554
V29-202 Np	data processing	V29-202 %Np contribution to V29-202_admodel_ka.txt file	V29-202_admodel_ka.txt file	SEANOE	doi:10.17882/59554	https://doi.org/10.17882/59554
MD99-2281 Np	data processing	MD99-2281 %Np contribution to MD99-2281_admodel_ka.txt file	MD99-2281_admodel_ka.txt file	SEANOE	doi:10.17882/59554	https://doi.org/10.17882/59554
SO82-5-2 14C date	data processing	SO82-5-2 14C date contribution to SO82-5-2_admodel_ka.txt file	SO82-5-2_admodel_ka.txt file	SEANOE	doi:10.17882/59554	https://doi.org/10.17882/59554
SO82-5-2 Np	data processing	SO82-5-2 %Np contribution to SO82-5-2_admodel_ka.txt file	SO82-5-2_admodel_ka.txt file	SEANOE	doi:10.17882/59554	https://doi.org/10.17882/59554
SO82-5-2 tephra	data processing	SO82-5-2 tephra contribution to SO82-5-2_admodel_ka.txt file	SO82-5-2_admodel_ka.txt file	SEANOE	doi:10.17882/59554	https://doi.org/10.17882/59554
DAPC2 14C date	data processing	DAPC2 14C date contribution to DAPC2_admodel_ka.txt file	DAPC2_admodel_ka.txt file	SEANOE	doi:10.17882/59554	https://doi.org/10.17882/59554
DAPC2 Np	data processing	DAPC2 %Np contribution to DAPC2_admodel_ka.txt file	DAPC2_admodel_ka.txt file	SEANOE	doi:10.17882/59554	https://doi.org/10.17882/59554
MD95-2006 Np	data processing	MD95-2006 %Np contribution to MD95-2006_admodel_ka.txt file	MD95-2006_admodel_ka.txt file	SEANOE	doi:10.17882/59554	https://doi.org/10.17882/59554
MD95-2006 tephra	data processing	MD95-2006 tephra contribution to MD95-2006_admodel_ka.txt file	MD95-2006_admodel_ka.txt file	SEANOE	doi:10.17882/59554	https://doi.org/10.17882/59554
NA87-22 14C date	data processing	NA87-22 14C date contribution to NA87-22_admodel_ka.txt file	NA87-22_admodel_ka.txt file	SEANOE	doi:10.17882/59554	https://doi.org/10.17882/59554
NA87-22 Np	data processing	NA87-22 %Np contribution to NA87-22_admodel_ka.txt file	NA87-22_admodel_ka.txt file	SEANOE	doi:10.17882/59554	https://doi.org/10.17882/59554
GIK23415-9 14C date	data processing	GIK23415-9 14C date contribution to GIK23415-9_admodel_ka.txt file	GIK23415-9_admodel_ka.txt file	SEANOE	doi:10.17882/59554	https://doi.org/10.17882/59554
GIK23415-9 Np	data processing	GIK23415-9 %Np contribution to GIK23415-9_admodel_ka.txt file	GIK23415-9_admodel_ka.txt file	SEANOE	doi:10.17882/59554	https://doi.org/10.17882/59554
GIK23415-9 tephra	data processing	GIK23415-9 tephra contribution to GIK23415-9_admodel_ka.txt file	GIK23415-9_admodel_ka.txt file	SEANOE	doi:10.17882/59554	https://doi.org/10.17882/59554
MD01-2461 14C date	data processing	MD01-2461 14C date contribution to MD01-2461_admodel_ka.txt file	MD01-2461_admodel_ka.txt file	SEANOE	doi:10.17882/59554	https://doi.org/10.17882/59554
MD01-2461 Np	data processing	MD01-2461 %Np contribution to MD01-2461_admodel_ka.txt file	MD01-2461_admodel_ka.txt file	SEANOE	doi:10.17882/59554	https://doi.org/10.17882/59554
MD01-2461 tephra	data processing	MD01-2461 tephra contribution to MD01-2461_admodel_ka.txt file	MD01-2461_admodel_ka.txt file	SEANOE	doi:10.17882/59554	https://doi.org/10.17882/59554
DSDP609 14C date	data processing	DSDP609 14C date contribution to DSDP609_admodel_ka.txt file	DSDP609_admodel_ka.txt file	SEANOE	doi:10.17882/59554	https://doi.org/10.17882/59554
DSDP609 Np	data processing	DSDP609 %Np contribution to DSDP609_admodel_ka.txt file	DSDP609_admodel_ka.txt file	SEANOE	doi:10.17882/59554	https://doi.org/10.17882/59554
DSDP609 tephra	data processing	DSDP609 tephra contribution to DSDP609_admodel_ka.txt file	DSDP609_admodel_ka.txt file	SEANOE	doi:10.17882/59554	https://doi.org/10.17882/59554
MD95-2002 14C date	data processing	MD95-2002 14C date contribution to MD95-2002_admodel_ka.txt file	MD95-2002_admodel_ka.txt file	SEANOE	doi:10.17882/59554	https://doi.org/10.17882/59554
MD95-2002 Np	data processing	MD95-2002 %Np contribution to MD95-2002_admodel_ka.txt file	MD95-2002_admodel_ka.txt file	SEANOE	doi:10.17882/59554	https://doi.org/10.17882/59554
MD04-2845 Np	data processing	MD04-2845 %Np contribution to MD04-2845_admodel_ka.txt file	MD04-2845_admodel_ka.txt file	SEANOE	doi:10.17882/59554	https://doi.org/10.17882/59554
SU92-03 41C date	data processing	SU92-03 41C date contribution to SU92-03_admodel_ka.txt file	SU92-03_admodel_ka.txt file	SEANOE	doi:10.17882/59554	https://doi.org/10.17882/59554
SU92-03 Np	data processing	SU92-03 %Np contribution to SU92-03_admodel_ka.txt file	SU92-03_admodel_ka.txt file	SEANOE	doi:10.17882/59554	https://doi.org/10.17882/59554
SU90-08 14C date	data processing	SU90-08 14C date contribution to SU90-08_admodel_ka.txt file	SU90-08_admodel_ka.txt file	SEANOE	doi:10.17882/59554	https://doi.org/10.17882/59554
SU90-08 SST	data processing	SU90-08 SST contribution to SU90-08_admodel_ka.txt file	SU90-08_admodel_ka.txt file	SEANOE	doi:10.17882/59554	https://doi.org/10.17882/59554
MD03-2697 14C date	data processing	MD03-2697 14C date contribution to MD03-2697_admodel_ka.txt file	MD03-2697_admodel_ka.txt file	SEANOE	doi:10.17882/59554	https://doi.org/10.17882/59554
MD03-2697 Np	data processing	MD03-2697 %Np contribution to MD03-2697_admodel_ka.txt file	MD03-2697_admodel_ka.txt file	SEANOE	doi:10.17882/59554	https://doi.org/10.17882/59554
MD99-2331 14C date	data processing	MD99-2331 14C date contribution to MD99-2331_admodel_ka.txt file	MD99-2331_admodel_ka.txt file	SEANOE	doi:10.17882/59554	https://doi.org/10.17882/59554
MD99-2331 Np	data processing	MD99-2331 %Np contribution to MD99-2331_admodel_ka.txt file	MD99-2331_admodel_ka.txt file	SEANOE	doi:10.17882/59554	https://doi.org/10.17882/59554
CH69-K09 14C date	data processing	CH69-K09 14C date contribution to CH69-K09_admodel_ka.txt file	CH69-K09_admodel_ka.txt file	SEANOE	doi:10.17882/59554	https://doi.org/10.17882/59554
CH69-K09 SST	data processing	CH69-K09 SST contribution to CH69-K09_admodel_ka.txt file	CH69-K09_admodel_ka.txt file	SEANOE	doi:10.17882/59554	https://doi.org/10.17882/59554
MD95-2040 14C date	data processing	MD95-2040 14C date contribution to MD95-2040_admodel_ka.txt file	MD95-2040_admodel_ka.txt file	SEANOE	doi:10.17882/59554	https://doi.org/10.17882/59554
MD95-2040 SST	data processing	MD95-2040 SST contribution to MD95-2040_admodel_ka.txt file	MD95-2040_admodel_ka.txt file	SEANOE	doi:10.17882/59554	https://doi.org/10.17882/59554
MD95-2039 14C date	data processing	MD95-2039 14C date contribution to MD95-2039_admodel_ka.txt file	MD95-2039_admodel_ka.txt file	SEANOE	doi:10.17882/59554	https://doi.org/10.17882/59554
MD95-2039 SST	data processing	MD95-2039 SST contribution to MD95-2039_admodel_ka.txt file	MD95-2039_admodel_ka.txt file	SEANOE	doi:10.17882/59554	https://doi.org/10.17882/59554
MD03-2698 14C date	data processing	MD03-2698 14C date contribution to MD03-2698_admodel_ka.txt file	MD03-2698_admodel_ka.txt file	SEANOE	doi:10.17882/59554	https://doi.org/10.17882/59554
MD03-2698 d18O_bullo	data processing	MD03-2698 d18O_bullo contribution to MD03-2698_admodel_ka.txt file	MD03-2698_admodel_ka.txt file	SEANOE	doi:10.17882/59554	https://doi.org/10.17882/59554
GEOFAR-KF16 14C date	data processing	GEOFAR-KF16 14C date contribution to GEOFAR-KF16_admodel_ka.txt file	GEOFAR-KF16_admodel_ka.txt file	SEANOE	doi:10.17882/59554	https://doi.org/10.17882/59554
MD08-3180Q 14C date	data processing	MD08-3180Q 14C date contribution to MD08-3180Q_admodel_ka.txt file	MD08-3180Q_admodel_ka.txt file	SEANOE	doi:10.17882/59554	https://doi.org/10.17882/59554
MD08-3180Q warm	data processing	MD08-3180Q %warm contribution to MD08-3180Q_admodel_ka.txt file	MD08-3180Q_admodel_ka.txt file	SEANOE	doi:10.17882/59554	https://doi.org/10.17882/59554
MD95-2041 14C date	data processing	MD95-2041 14C date contribution to MD95-2041_admodel_ka.txt file	MD95-2041_admodel_ka.txt file	SEANOE	doi:10.17882/59554	https://doi.org/10.17882/59554
MD95-2041 SST	data processing	MD95-2041 SST contribution to MD95-2041_admodel_ka.txt file	MD95-2041_admodel_ka.txt file	SEANOE	doi:10.17882/59554	https://doi.org/10.17882/59554
MD95-2042 14C date	data processing	MD95-2042 14C date contribution to MD95-2042_admodel_ka.txt file	MD95-2042_admodel_ka.txt file	SEANOE	doi:10.17882/59554	https://doi.org/10.17882/59554
MD95-2042 d18O_bullo	data processing	MD95-2042 d18O_bullo contribution to MD95-2042_admodel_ka.txt file	MD95-2042_admodel_ka.txt file	SEANOE	doi:10.17882/59554	https://doi.org/10.17882/59554
MD99-2334K 14C date	data processing	MD99-2334K 14C date contribution to MD99-2334K_admodel_ka.txt file	MD99-2334K_admodel_ka.txt file	SEANOE	doi:10.17882/59554	https://doi.org/10.17882/59554
MD99-2334K d18O_bullo	data processing	MD99-2334K d18O_bullo contribution to MD99-2334K_admodel_ka.txt file	MD99-2334K_admodel_ka.txt file	SEANOE	doi:10.17882/59554	https://doi.org/10.17882/59554
SU81-18 14C date	data processing	SU81-18 14C date contribution to SU81-18_admodel_ka.txt file	SU81-18_admodel_ka.txt file	SEANOE	doi:10.17882/59554	https://doi.org/10.17882/59554
GEOFAR-KF13 14C date	data processing	GEOFAR-KF13 14C date contribution to GEOFAR-KF13_admodel_ka.txt file	GEOFAR-KF13_admodel_ka.txt file	SEANOE	doi:10.17882/59554	https://doi.org/10.17882/59554
MD95-2037 14C date	data processing	MD95-2037 14C date contribution to MD95-2037_admodel_ka.txt file	MD95-2037_admodel_ka.txt file	SEANOE	doi:10.17882/59554	https://doi.org/10.17882/59554
MD95-2037 SST	data processing	MD95-2037 SST contribution to MD95-2037_admodel_ka.txt file	MD95-2037_admodel_ka.txt file	SEANOE	doi:10.17882/59554	https://doi.org/10.17882/59554
S94-2-KS04 14C date	data processing	S94-2-KS04 14C date contribution to S94-2-KS04_admodel_ka.txt file	S94-2-KS04_admodel_ka.txt file	SEANOE	doi:10.17882/59554	https://doi.org/10.17882/59554
KNR197-10-17GGC 14C date	data processing	KNR197-10-17GGC 14C date contribution to KNR197-10-17GGC_admodel_ka.txt file	KNR197-10-17GGC_admodel_ka.txt file	SEANOE	doi:10.17882/59554	https://doi.org/10.17882/59554
M39008-3 14C date	data processing	M39008-3 14C date contribution to M39008-3_admodel_ka.txt file	M39008-3_admodel_ka.txt file	SEANOE	doi:10.17882/59554	https://doi.org/10.17882/59554
MD08-3227 14C date	data processing	MD08-3227 14C date contribution to MD08-3227_admodel_ka.txt file	MD08-3227_admodel_ka.txt file	SEANOE	doi:10.17882/59554	https://doi.org/10.17882/59554
GIK15669-1 14C date	data processing	GIK15669-1 14C date contribution to GIK15669-1_admodel_ka.txt file	GIK15669-1_admodel_ka.txt file	SEANOE	doi:10.17882/59554	https://doi.org/10.17882/59554
MD04-2805Q 14C date	data processing	MD04-2805Q 14C date contribution to MD04-2805Q_admodel_ka.txt file	MD04-2805Q_admodel_ka.txt file	SEANOE	doi:10.17882/59554	https://doi.org/10.17882/59554
OCE326-GGC5 14C date	data processing	OCE326-GGC5 14C date contribution to OCE326-GGC5_admodel_ka.txt file	OCE326-GGC5_admodel_ka.txt file	SEANOE	doi:10.17882/59554	https://doi.org/10.17882/59554
KNR31-GPC5 14C date	data processing	KNR31-GPC5 14C date contribution to KNR31-GPC5_admodel_ka.txt file	KNR31-GPC5_admodel_ka.txt file	SEANOE	doi:10.17882/59554	https://doi.org/10.17882/59554
KNR140-51GGC 14C date	data processing	KNR140-51GGC 14C date contribution to KNR140-51GGC_admodel_ka.txt file	KNR140-51GGC_admodel_ka.txt file	SEANOE	doi:10.17882/59554	https://doi.org/10.17882/59554
ODP1060 warm	data processing	ODP1060 %warm contribution to ODP1060_admodel_ka.txt file	ODP1060_admodel_ka.txt file	SEANOE	doi:10.17882/59554	https://doi.org/10.17882/59554
MD02-2575 14C date	data processing	MD02-2575 14C date contribution to MD02-2575_admodel_ka.txt file	MD02-2575_admodel_ka.txt file	SEANOE	doi:10.17882/59554	https://doi.org/10.17882/59554
GeoB4240-2 14C date	data processing	GeoB4240-2 14C date contribution to GeoB4240-2_admodel_ka.txt file	GeoB4240-2_admodel_ka.txt file	SEANOE	doi:10.17882/59554	https://doi.org/10.17882/59554
GeoB5546-2 14C date	data processing	GeoB5546-2 14C date contribution to GeoB5546-2_admodel_ka.txt file	GeoB5546-2_admodel_ka.txt file	SEANOE	doi:10.17882/59554	https://doi.org/10.17882/59554
OCE205-2-100GGC 14C date	data processing	OCE205-2-100GGC 14C date contribution to OCE205-2-100GGC_admodel_ka.txt file	OCE205-2-100GGC_admodel_ka.txt file	SEANOE	doi:10.17882/59554	https://doi.org/10.17882/59554
OCE205-2-103GGC 14C date	data processing	OCE205-2-103GGC 14C date contribution to OCE205-2-103GGC_admodel_ka.txt file	OCE205-2-103GGC_admodel_ka.txt file	SEANOE	doi:10.17882/59554	https://doi.org/10.17882/59554
GIK12392-1 14C date	data processing	GIK12392-1 14C date contribution to GIK12392-1_admodel_ka.txt file	GIK12392-1_admodel_ka.txt file	SEANOE	doi:10.17882/59554	https://doi.org/10.17882/59554
KNR166-2-26JPC 14C date	data processing	KNR166-2-26JPC 14C date contribution to KNR166-2-26JPC_admodel_ka.txt file	KNR166-2-26JPC_admodel_ka.txt file	SEANOE	doi:10.17882/59554	https://doi.org/10.17882/59554
KNR166-2-29JPC 14C date	data processing	KNR166-2-29JPC 14C date contribution to KNR166-2-29JPC_admodel_ka.txt file	KNR166-2-29JPC_admodel_ka.txt file	SEANOE	doi:10.17882/59554	https://doi.org/10.17882/59554
KNR166-2-31JPC 14C date	data processing	KNR166-2-31JPC 14C date contribution to KNR166-2-31JPC_admodel_ka.txt file	KNR166-2-31JPC_admodel_ka.txt file	SEANOE	doi:10.17882/59554	https://doi.org/10.17882/59554
KNR166-2-73GGC 14C date	data processing	KNR166-2-73GGC 14C date contribution to KNR166-2-73JPC_admodel_ka.txt file	KNR166-2-73JPC_admodel_ka.txt file	SEANOE	doi:10.17882/59554	https://doi.org/10.17882/59554
GeoB7920-2 14C date	data processing	GeoB7920-2 14C date contribution to GeoB7920-2_admodel_ka.txt file	GeoB7920-2_admodel_ka.txt file	SEANOE	doi:10.17882/59554	https://doi.org/10.17882/59554
MD03-2705 14C date	data processing	MD03-2705 14C date contribution to MD03-2705_admodel_ka.txt file	MD03-2705_admodel_ka.txt file	SEANOE	doi:10.17882/59554	https://doi.org/10.17882/59554
CHO288-54 14C date	data processing	CHO288-54 14C date contribution to CHO288-54_admodel_ka.txt file	CHO288-54_admodel_ka.txt file	SEANOE	doi:10.17882/59554	https://doi.org/10.17882/59554
GeoB9508-5 14C date	data processing	GeoB9508-5 14C date contribution to GeoB9508-5_admodel_ka.txt file	GeoB9508-5_admodel_ka.txt file	SEANOE	doi:10.17882/59554	https://doi.org/10.17882/59554
GeoB9526-5 14C date	data processing	GeoB9526-5 14C date contribution to GeoB9526-5_admodel_ka.txt file	GeoB9526-5_admodel_ka.txt file	SEANOE	doi:10.17882/59554	https://doi.org/10.17882/59554
M35003-4 14C date	data processing	M35003-4 14C date contribution to M35003-4_admodel_ka.txt file	M35003-4_admodel_ka.txt file	SEANOE	doi:10.17882/59554	https://doi.org/10.17882/59554
ODP1002 14C date	data processing	ODP1002 14C date contribution to ODP1002_admodel_ka.txt file	ODP1002_admodel_ka.txt file	SEANOE	doi:10.17882/59554	https://doi.org/10.17882/59554
GeoB16224-1 14C date	data processing	GeoB16224-1 14C date contribution to GeoB16224-1_admodel_ka.txt file	GeoB16224-1_admodel_ka.txt file	SEANOE	doi:10.17882/59554	https://doi.org/10.17882/59554
EW9209-1JPC 14C date	data processing	EW9209-1JPC 14C date contribution to EW9209-1JPC_admodel_ka.txt file	EW9209-1JPC_admodel_ka.txt file	SEANOE	doi:10.17882/59554	https://doi.org/10.17882/59554
GeoB1515-1 14C date	data processing	GeoB1515-1 14C date contribution to GeoB1515-1_admodel_ka.txt file	GeoB1515-1_admodel_ka.txt file	SEANOE	doi:10.17882/59554	https://doi.org/10.17882/59554
CH22-KW31 14C date	data processing	CH22-KW31 14C date contribution to CH22-KW31_admodel_ka.txt file	CH22-KW31_admodel_ka.txt file	SEANOE	doi:10.17882/59554	https://doi.org/10.17882/59554
MD03-2707 14C date	data processing	MD03-2707 14C date contribution to MD03-2707_admodel_ka.txt file	MD03-2707_admodel_ka.txt file	SEANOE	doi:10.17882/59554	https://doi.org/10.17882/59554
GeoB16206-1 14C date	data processing	GeoB16206-1 14C date contribution to GeoB16206-1_admodel_ka.txt file	GeoB16206-1_admodel_ka.txt file	SEANOE	doi:10.17882/59554	https://doi.org/10.17882/59554
GeoB16202-2 14C date	data processing	GeoB16202-2 14C date contribution to GeoB16202-2_admodel_ka.txt file	GeoB16202-2_admodel_ka.txt file	SEANOE	doi:10.17882/59554	https://doi.org/10.17882/59554
MD09-3256Q 14C date	data processing	MD09-3256Q 14C date contribution to MD09-3256Q_admodel_ka.txt file	MD09-3256Q_admodel_ka.txt file	SEANOE	doi:10.17882/59554	https://doi.org/10.17882/59554
MD09-3256Q Ti/Ca	data processing	MD09-3256Q Ti/Ca contribution to MD09-3256Q_admodel_ka.txt file	MD09-3256Q_admodel_ka.txt file	SEANOE	doi:10.17882/59554	https://doi.org/10.17882/59554
GS07-150-17-1GCA 14C date	data processing	GS07-150-17-1GCA 14C date contribution to GS07-150-17-1GCA_admodel_ka.txt file	GS07-150-17-1GCA_admodel_ka.txt file	SEANOE	doi:10.17882/59554	https://doi.org/10.17882/59554
MD09-3246 14C date	data processing	MD09-3246 14C date contribution to MD09-3246_admodel_ka.txt file	MD09-3246_admodel_ka.txt file	SEANOE	doi:10.17882/59554	https://doi.org/10.17882/59554
MD09-3246 Ti/Ca	data processing	MD09-3246 Ti/Ca contribution to MD09-3246_admodel_ka.txt file	MD09-3246_admodel_ka.txt file	SEANOE	doi:10.17882/59554	https://doi.org/10.17882/59554
GeoB3910-2 14C date	data processing	GeoB3910-2 14C date contribution to GeoB3910-2_admodel_ka.txt file	GeoB3910-2_admodel_ka.txt file	SEANOE	doi:10.17882/59554	https://doi.org/10.17882/59554
GeoB3910-2 Ti/Ca	data processing	GeoB3910-2 Ti/Ca contribution to GeoB3910-2_admodel_ka.txt file	GeoB3910-2_admodel_ka.txt file	SEANOE	doi:10.17882/59554	https://doi.org/10.17882/59554
ODP1078C 14C date	data processing	ODP1078C 14C date contribution to ODP1078C_admodel_ka.txt file	ODP1078C_admodel_ka.txt file	SEANOE	doi:10.17882/59554	https://doi.org/10.17882/59554
GeoB1023-5 14C date	data processing	GeoB1023-5 14C date contribution to GeoB1023-5_admodel_ka.txt file	GeoB1023-5_admodel_ka.txt file	SEANOE	doi:10.17882/59554	https://doi.org/10.17882/59554
GeoB3202-1 14C date	data processing	GeoB3202-1 14C date contribution to GeoB3202-1_admodel_ka.txt file	GeoB3202-1_admodel_ka.txt file	SEANOE	doi:10.17882/59554	https://doi.org/10.17882/59554
GeoB1711 14C date	data processing	GeoB1711 14C date contribution to GeoB1711_admodel_ka.txt file	GeoB1711_admodel_ka.txt file	SEANOE	doi:10.17882/59554	https://doi.org/10.17882/59554
MD08-3167 14C date	data processing	MD08-3167 14C date contribution to MD08-3167_admodel_ka.txt file	MD08-3167_admodel_ka.txt file	SEANOE	doi:10.17882/59554	https://doi.org/10.17882/59554
GL1090 14C date	data processing	GL1090 14C date contribution to GL1090_admodel_ka.txt file	GL1090_admodel_ka.txt file	SEANOE	doi:10.17882/59554	https://doi.org/10.17882/59554
ODP1084 14C date	data processing	ODP1084 14C date contribution to ODP1084_admodel_ka.txt file	ODP1084_admodel_ka.txt file	SEANOE	doi:10.17882/59554	https://doi.org/10.17882/59554
GeoB6201-5 14C date	data processing	GeoB6201-5 14C date contribution to GeoB6201-5_admodel_ka.txt file	GeoB6201-5_admodel_ka.txt file	SEANOE	doi:10.17882/59554	https://doi.org/10.17882/59554
KNR159-5-36GGC 14C date	data processing	KNR159-5-36GGC 14C date contribution to KNR159-5-36GGC_admodel_ka.txt file	KNR159-5-36GGC_admodel_ka.txt file	SEANOE	doi:10.17882/59554	https://doi.org/10.17882/59554
KNR159-5-42JPC 14C date	data processing	KNR159-5-42JPC 14C date contribution to KNR159-5-42JPC_admodel_ka.txt file	KNR159-5-42JPC_admodel_ka.txt file	SEANOE	doi:10.17882/59554	https://doi.org/10.17882/59554
GeoB1720-2 14C date	data processing	GeoB1720-2 14C date contribution to GeoB1720-2_admodel_ka.txt file	GeoB1720-2_admodel_ka.txt file	SEANOE	doi:10.17882/59554	https://doi.org/10.17882/59554
MD02-2592 14C date	data processing	MD02-2592 14C date contribution to MD02-2592_admodel_ka.txt file	MD02-2592_admodel_ka.txt file	SEANOE	doi:10.17882/59554	https://doi.org/10.17882/59554
MD02-2594 14C date	data processing	MD02-2594 14C date contribution to MD02-2594_admodel_ka.txt file	MD02-2594_admodel_ka.txt file	SEANOE	doi:10.17882/59554	https://doi.org/10.17882/59554
MD16-3511Q 14C date	data processing	MD16-3511Q 14C date contribution to MD16-3511Q_admodel_ka.txt file	MD16-3511Q_admodel_ka.txt file	SEANOE	doi:10.17882/59554	https://doi.org/10.17882/59554
TNO57-21 14C date	data processing	TNO57-21 14C date contribution to TNO57-21_admodel_ka.txt file	TNO57-21_admodel_ka.txt file	SEANOE	doi:10.17882/59554	https://doi.org/10.17882/59554
TNO57-21 Np	data processing	TNO57-21 %Np contribution to TNO57-21_admodel_ka.txt file	TNO57-21_admodel_ka.txt file	SEANOE	doi:10.17882/59554	https://doi.org/10.17882/59554
MD02-2588Q 14C date	data processing	MD02-2588Q 14C date contribution to MD02-2588Q_admodel_ka.txt file	MD02-2588Q_admodel_ka.txt file	SEANOE	doi:10.17882/59554	https://doi.org/10.17882/59554
MD07-3076Q 14C date	data processing	MD07-3076Q 14C date contribution to MD07-3076Q_admodel_ka.txt file	MD07-3076Q_admodel_ka.txt file	SEANOE	doi:10.17882/59554	https://doi.org/10.17882/59554
MD07-3076Q Np	data processing	MD07-3076Q %Np contribution to MD07-3076Q_admodel_ka.txt file	MD07-3076Q_admodel_ka.txt file	SEANOE	doi:10.17882/59554	https://doi.org/10.17882/59554
JR244-GC528 14C date	data processing	JR244-GC528 14C date contribution to JR244-GC528_admodel_ka.txt file	JR244-GC528_admodel_ka.txt file	SEANOE	doi:10.17882/59554	https://doi.org/10.17882/59554
