# Supplementary material for: Consistently dated Atlantic sediment cores over the last 40 thousand years
Source: Sci Data. 2019 Sep 2;6:165. doi: 10.1038/s41597-019-0173-8 (PMC6718518; doi:10.1038/s41597-019-0173-8)
Supplement: Supplementary file 1 — Download metadata file [file 41597_2019_173_MOESM1_ESM.zip › s_Waelbroeck205B_study.txt]

Source Name	Comment[reference in Scientific Data manuscript]	Characteristics[geographical location]	Term Source REF	Term Accession Number	Characteristics[environment type]	Term Source REF	Term Accession Number	Characteristics[latitude]	Unit	Term Source REF	Term Accession Number	Characteristics[longitude]	Unit	Term Source REF	Term Accession Number	Characteristics[depth]	Unit	Term Source REF	Term Accession Number	Protocol REF	Sample Name	Factor Value[geographic location]	Factor Value[water depth]
scientific literature	Refs. 59,60	Atlantic Ocean	GAZ	GAZ:00000344	marine sediment	ENVO	ENVO:00002113	67.867	degree	UO	UO:0000185	-21.765	degree	UO	UO:0000185	777	meter	UO	UO:0000008	core collection	PS2644-5 MS	67.867;-21.765	777
scientific literature	Refs. 59,60	Atlantic Ocean	GAZ	GAZ:00000344	marine sediment	ENVO	ENVO:00002113	67.867	degree	UO	UO:0000185	-21.765	degree	UO	UO:0000185	777	meter	UO	UO:0000008	core collection	PS2644-5 tephra	67.867;-21.765	777
scientific literature	Refs. 61,62	Atlantic Ocean	GAZ	GAZ:00000344	marine sediment	ENVO	ENVO:00002113	66.68	degree	UO	UO:0000185	4.57	degree	UO	UO:0000185	1226	meter	UO	UO:0000008	core collection	MD95-2010 MS	66.68;4.57	1226
scientific literature	Refs. 61,62	Atlantic Ocean	GAZ	GAZ:00000344	marine sediment	ENVO	ENVO:00002113	66.68	degree	UO	UO:0000185	4.57	degree	UO	UO:0000185	1226	meter	UO	UO:0000008	core collection	MD95-2010 tephra	66.68;4.57	1226
scientific literature	Ref. 63	Atlantic Ocean	GAZ	GAZ:00000344	marine sediment	ENVO	ENVO:00002113	62.98	degree	UO	UO:0000185	-17.59	degree	UO	UO:0000185	1237	meter	UO	UO:0000008	core collection	RAPID-10-1P 14C date	62.98;-17.59	1237
scientific literature	Ref. 63	Atlantic Ocean	GAZ	GAZ:00000344	marine sediment	ENVO	ENVO:00002113	62.98	degree	UO	UO:0000185	-17.59	degree	UO	UO:0000185	1237	meter	UO	UO:0000008	core collection	RAPID-10-1P Np	62.98;-17.59	1237
scientific literature	Ref. 63	Atlantic Ocean	GAZ	GAZ:00000344	marine sediment	ENVO	ENVO:00002113	62.98	degree	UO	UO:0000185	-17.59	degree	UO	UO:0000185	1237	meter	UO	UO:0000008	core collection	RAPID-10-1P tephra	62.98;-17.59	1237
scientific literature	Refs. 64,65	Atlantic Ocean	GAZ	GAZ:00000344	marine sediment	ENVO	ENVO:00002113	62.74	degree	UO	UO:0000185	-4	degree	UO	UO:0000185	1020	meter	UO	UO:0000008	core collection	ENAM93-21 MS	62.74;-4	1020
scientific literature	Refs. 64,65	Atlantic Ocean	GAZ	GAZ:00000344	marine sediment	ENVO	ENVO:00002113	62.74	degree	UO	UO:0000185	-4	degree	UO	UO:0000185	1020	meter	UO	UO:0000008	core collection	ENAM93-21 tephra	62.74;-4	1020
scientific literature	Refs. 42,66	Atlantic Ocean	GAZ	GAZ:00000344	marine sediment	ENVO	ENVO:00002113	62.37	degree	UO	UO:0000185	-0.98	degree	UO	UO:0000185	1500	meter	UO	UO:0000008	core collection	MD99-2284 MS	62.37;-0.98	1500
scientific literature	Ref. 67	Atlantic Ocean	GAZ	GAZ:00000344	marine sediment	ENVO	ENVO:00002113	62.07	degree	UO	UO:0000185	-37.03	degree	UO	UO:0000185	2085	meter	UO	UO:0000008	core collection	SU90-24 14C date	62.07;-37.03	2085
scientific literature	Ref. 67	Atlantic Ocean	GAZ	GAZ:00000344	marine sediment	ENVO	ENVO:00002113	62.07	degree	UO	UO:0000185	-37.03	degree	UO	UO:0000185	2085	meter	UO	UO:0000008	core collection	SU90-24 MS	62.07;-37.03	2085
scientific literature	Ref. 63	Atlantic Ocean	GAZ	GAZ:00000344	marine sediment	ENVO	ENVO:00002113	61.48	degree	UO	UO:0000185	-19.54	degree	UO	UO:0000185	2303	meter	UO	UO:0000008	core collection	RAPID-17-5P 14C date	61.48;-19.54	2303
scientific literature	Ref. 63	Atlantic Ocean	GAZ	GAZ:00000344	marine sediment	ENVO	ENVO:00002113	61.48	degree	UO	UO:0000185	-19.54	degree	UO	UO:0000185	2303	meter	UO	UO:0000008	core collection	RAPID-17-5P Np	61.48;-19.54	2303
scientific literature	Ref. 63	Atlantic Ocean	GAZ	GAZ:00000344	marine sediment	ENVO	ENVO:00002113	61.48	degree	UO	UO:0000185	-19.54	degree	UO	UO:0000185	2303	meter	UO	UO:0000008	core collection	RAPID-17-5P tephra	61.48;-19.54	2303
scientific literature	Ref. 68	Atlantic Ocean	GAZ	GAZ:00000344	marine sediment	ENVO	ENVO:00002113	60.58	degree	UO	UO:0000185	-22.08	degree	UO	UO:0000185	2397	meter	UO	UO:0000008	core collection	MD95-2014 SST	60.58;-22.08	2397
scientific literature	Refs. 69,70	Atlantic Ocean	GAZ	GAZ:00000344	marine sediment	ENVO	ENVO:00002113	60.4	degree	UO	UO:0000185	-23.64	degree	UO	UO:0000185	1984	meter	UO	UO:0000008	core collection	ODP983 Np	60.4;-23.64	1984
scientific literature	this study	Atlantic Ocean	GAZ	GAZ:00000344	marine sediment	ENVO	ENVO:00002113	60.38	degree	UO	UO:0000185	-20.97	degree	UO	UO:0000185	2658	meter	UO	UO:0000008	core collection	V29-202 14C date	60.38;-20.97	2658
scientific literature	Ref. 71	Atlantic Ocean	GAZ	GAZ:00000344	marine sediment	ENVO	ENVO:00002113	60.38	degree	UO	UO:0000185	-20.97	degree	UO	UO:0000185	2658	meter	UO	UO:0000008	core collection	V29-202 Np	60.38;-20.97	2658
scientific literature	Refs. 54,55	Atlantic Ocean	GAZ	GAZ:00000344	marine sediment	ENVO	ENVO:00002113	60.34	degree	UO	UO:0000185	-9.46	degree	UO	UO:0000185	1197	meter	UO	UO:0000008	core collection	MD99-2281 Np	60.34;-9.46	1197
scientific literature	Refs. 72,73	Atlantic Ocean	GAZ	GAZ:00000344	marine sediment	ENVO	ENVO:00002113	59.17	degree	UO	UO:0000185	-30.91	degree	UO	UO:0000185	1416	meter	UO	UO:0000008	core collection	SO82-5-2 14C date	59.17;-30.91	1416
scientific literature	Refs. 72,73	Atlantic Ocean	GAZ	GAZ:00000344	marine sediment	ENVO	ENVO:00002113	59.17	degree	UO	UO:0000185	-30.91	degree	UO	UO:0000185	1416	meter	UO	UO:0000008	core collection	SO82-5-2 Np	59.17;-30.91	1416
scientific literature	Refs. 72,73	Atlantic Ocean	GAZ	GAZ:00000344	marine sediment	ENVO	ENVO:00002113	59.17	degree	UO	UO:0000185	-30.91	degree	UO	UO:0000185	1416	meter	UO	UO:0000008	core collection	SO82-5-2 tephra	59.17;-30.91	1416
scientific literature	Ref. 74	Atlantic Ocean	GAZ	GAZ:00000344	marine sediment	ENVO	ENVO:00002113	58.97	degree	UO	UO:0000185	-9.61	degree	UO	UO:0000185	1709	meter	UO	UO:0000008	core collection	DAPC2 14C date	58.97;-9.61	1709
scientific literature	Ref. 74	Atlantic Ocean	GAZ	GAZ:00000344	marine sediment	ENVO	ENVO:00002113	58.97	degree	UO	UO:0000185	-9.61	degree	UO	UO:0000185	1709	meter	UO	UO:0000008	core collection	DAPC2 Np	58.97;-9.61	1709
scientific literature	Ref. 8	Atlantic Ocean	GAZ	GAZ:00000344	marine sediment	ENVO	ENVO:00002113	57.03	degree	UO	UO:0000185	-10.06	degree	UO	UO:0000185	2122	meter	UO	UO:0000008	core collection	MD95-2006 Np	57.03;-10.06	2122
scientific literature	Ref. 8	Atlantic Ocean	GAZ	GAZ:00000344	marine sediment	ENVO	ENVO:00002113	57.03	degree	UO	UO:0000185	-10.06	degree	UO	UO:0000185	2122	meter	UO	UO:0000008	core collection	MD95-2006 tephra	57.03;-10.06	2122
scientific literature	Refs. 7,75, this study	Atlantic Ocean	GAZ	GAZ:00000344	marine sediment	ENVO	ENVO:00002113	55.5	degree	UO	UO:0000185	-14.7	degree	UO	UO:0000185	2161	meter	UO	UO:0000008	core collection	NA87-22 14C date	55.5;-14.7	2161
scientific literature	Refs. 3,76, this study	Atlantic Ocean	GAZ	GAZ:00000344	marine sediment	ENVO	ENVO:00002113	55.5	degree	UO	UO:0000185	-14.7	degree	UO	UO:0000185	2161	meter	UO	UO:0000008	core collection	NA87-22 Np	55.5;-14.7	2161
scientific literature	Refs. 62,77,78	Atlantic Ocean	GAZ	GAZ:00000344	marine sediment	ENVO	ENVO:00002113	53.18	degree	UO	UO:0000185	-19.15	degree	UO	UO:0000185	2472	meter	UO	UO:0000008	core collection	GIK23415-9 14C date	53.18;-19.15	2472
scientific literature	Refs. 62,77,78	Atlantic Ocean	GAZ	GAZ:00000344	marine sediment	ENVO	ENVO:00002113	53.18	degree	UO	UO:0000185	-19.15	degree	UO	UO:0000185	2472	meter	UO	UO:0000008	core collection	GIK23415-9 Np	53.18;-19.15	2472
scientific literature	Refs. 62,77,78	Atlantic Ocean	GAZ	GAZ:00000344	marine sediment	ENVO	ENVO:00002113	53.18	degree	UO	UO:0000185	-19.15	degree	UO	UO:0000185	2472	meter	UO	UO:0000008	core collection	GIK23415-9 tephra	53.18;-19.15	2472
scientific literature	Refs. 38,62,79,80	Atlantic Ocean	GAZ	GAZ:00000344	marine sediment	ENVO	ENVO:00002113	51.75	degree	UO	UO:0000185	-12.92	degree	UO	UO:0000185	1153	meter	UO	UO:0000008	core collection	MD01-2461 14C date	51.75;-12.92	1153
scientific literature	Refs. 38,62,79,80	Atlantic Ocean	GAZ	GAZ:00000344	marine sediment	ENVO	ENVO:00002113	51.75	degree	UO	UO:0000185	-12.92	degree	UO	UO:0000185	1153	meter	UO	UO:0000008	core collection	MD01-2461 Np	51.75;-12.92	1153
scientific literature	Refs. 38,62,79,80	Atlantic Ocean	GAZ	GAZ:00000344	marine sediment	ENVO	ENVO:00002113	51.75	degree	UO	UO:0000185	-12.92	degree	UO	UO:0000185	1153	meter	UO	UO:0000008	core collection	MD01-2461 tephra	51.75;-12.92	1153
scientific literature	Refs. 81,82	Atlantic Ocean	GAZ	GAZ:00000344	marine sediment	ENVO	ENVO:00002113	49.88	degree	UO	UO:0000185	-24.23	degree	UO	UO:0000185	3883	meter	UO	UO:0000008	core collection	DSDP609 14C date	49.88;-24.23	3883
scientific literature	Refs. 81,82	Atlantic Ocean	GAZ	GAZ:00000344	marine sediment	ENVO	ENVO:00002113	49.88	degree	UO	UO:0000185	-24.23	degree	UO	UO:0000185	3883	meter	UO	UO:0000008	core collection	DSDP609 Np	49.88;-24.23	3883
scientific literature	Refs. 81,82	Atlantic Ocean	GAZ	GAZ:00000344	marine sediment	ENVO	ENVO:00002113	49.88	degree	UO	UO:0000185	-24.23	degree	UO	UO:0000185	3883	meter	UO	UO:0000008	core collection	DSDP609 tephra	49.88;-24.23	3883
scientific literature	Refs. 83,84	Atlantic Ocean	GAZ	GAZ:00000344	marine sediment	ENVO	ENVO:00002113	47.45	degree	UO	UO:0000185	-8.53	degree	UO	UO:0000185	2174	meter	UO	UO:0000008	core collection	MD95-2002 14C date	47.45;-8.53	2174
scientific literature	Refs. 83,84	Atlantic Ocean	GAZ	GAZ:00000344	marine sediment	ENVO	ENVO:00002113	47.45	degree	UO	UO:0000185	-8.53	degree	UO	UO:0000185	2174	meter	UO	UO:0000008	core collection	MD95-2002 Np	47.45;-8.53	2174
scientific literature	Refs. 56,57	Atlantic Ocean	GAZ	GAZ:00000344	marine sediment	ENVO	ENVO:00002113	45.35	degree	UO	UO:0000185	-5.22	degree	UO	UO:0000185	4175	meter	UO	UO:0000008	core collection	MD04-2845 Np	45.35;-5.22	4175
scientific literature	Ref. 85	Atlantic Ocean	GAZ	GAZ:00000344	marine sediment	ENVO	ENVO:00002113	43.2	degree	UO	UO:0000185	-10.11	degree	UO	UO:0000185	3005	meter	UO	UO:0000008	core collection	SU92-03 41C date	43.2;-10.11	3005
scientific literature	Ref. 85	Atlantic Ocean	GAZ	GAZ:00000344	marine sediment	ENVO	ENVO:00002113	43.2	degree	UO	UO:0000185	-10.11	degree	UO	UO:0000185	3005	meter	UO	UO:0000008	core collection	SU92-03 Np	43.2;-10.11	3005
scientific literature	Ref. 75, this study	Atlantic Ocean	GAZ	GAZ:00000344	marine sediment	ENVO	ENVO:00002113	43.05	degree	UO	UO:0000185	-30.04	degree	UO	UO:0000185	3080	meter	UO	UO:0000008	core collection	SU90-08 14C date	43.05;-30.04	3080
scientific literature	Ref. 169, this study	Atlantic Ocean	GAZ	GAZ:00000344	marine sediment	ENVO	ENVO:00002113	43.05	degree	UO	UO:0000185	-30.04	degree	UO	UO:0000185	3080	meter	UO	UO:0000008	core collection	SU90-08 SST	43.05;-30.04	3080
scientific literature	Refs. 86,87	Atlantic Ocean	GAZ	GAZ:00000344	marine sediment	ENVO	ENVO:00002113	42.16	degree	UO	UO:0000185	-9.7	degree	UO	UO:0000185	2164	meter	UO	UO:0000008	core collection	MD03-2697 14C date	42.16;-9.7	2164
scientific literature	Refs. 86,87	Atlantic Ocean	GAZ	GAZ:00000344	marine sediment	ENVO	ENVO:00002113	42.16	degree	UO	UO:0000185	-9.7	degree	UO	UO:0000185	2164	meter	UO	UO:0000008	core collection	MD03-2697 Np	42.16;-9.7	2164
scientific literature	Refs. 39,88,89	Atlantic Ocean	GAZ	GAZ:00000344	marine sediment	ENVO	ENVO:00002113	42.15	degree	UO	UO:0000185	-9.68	degree	UO	UO:0000185	2120	meter	UO	UO:0000008	core collection	MD99-2331 14C date	42.15;-9.68	2120
scientific literature	Refs. 39,88,89	Atlantic Ocean	GAZ	GAZ:00000344	marine sediment	ENVO	ENVO:00002113	42.15	degree	UO	UO:0000185	-9.68	degree	UO	UO:0000185	2120	meter	UO	UO:0000008	core collection	MD99-2331 Np	42.15;-9.68	2120
scientific literature	Ref. 90	Atlantic Ocean	GAZ	GAZ:00000344	marine sediment	ENVO	ENVO:00002113	41.76	degree	UO	UO:0000185	-47.35	degree	UO	UO:0000185	4100	meter	UO	UO:0000008	core collection	CH69-K09 14C date	41.76;-47.35	4100
scientific literature	Ref. 90	Atlantic Ocean	GAZ	GAZ:00000344	marine sediment	ENVO	ENVO:00002113	41.76	degree	UO	UO:0000185	-47.35	degree	UO	UO:0000185	4100	meter	UO	UO:0000008	core collection	CH69-K09 SST	41.76;-47.35	4100
scientific literature	Refs. 85,91,92	Atlantic Ocean	GAZ	GAZ:00000344	marine sediment	ENVO	ENVO:00002113	40.58	degree	UO	UO:0000185	-9.86	degree	UO	UO:0000185	2465	meter	UO	UO:0000008	core collection	MD95-2040 14C date	40.58;-9.86	2465
scientific literature	Refs. 85,91,92	Atlantic Ocean	GAZ	GAZ:00000344	marine sediment	ENVO	ENVO:00002113	40.58	degree	UO	UO:0000185	-9.86	degree	UO	UO:0000185	2465	meter	UO	UO:0000008	core collection	MD95-2040 SST	40.58;-9.86	2465
scientific literature	Refs. 88,91	Atlantic Ocean	GAZ	GAZ:00000344	marine sediment	ENVO	ENVO:00002113	40.578	degree	UO	UO:0000185	-10.348	degree	UO	UO:0000185	3381	meter	UO	UO:0000008	core collection	MD95-2039 14C date	40.578;-10.348	3381
scientific literature	Refs. 88,91	Atlantic Ocean	GAZ	GAZ:00000344	marine sediment	ENVO	ENVO:00002113	40.578	degree	UO	UO:0000185	-10.348	degree	UO	UO:0000185	3381	meter	UO	UO:0000008	core collection	MD95-2039 SST	40.578;-10.348	3381
scientific literature	Ref. 93, this study	Atlantic Ocean	GAZ	GAZ:00000344	marine sediment	ENVO	ENVO:00002113	38.24	degree	UO	UO:0000185	-10.39	degree	UO	UO:0000185	4602	meter	UO	UO:0000008	core collection	MD03-2698 14C date	38.24;-10.39	4602
scientific literature	this study	Atlantic Ocean	GAZ	GAZ:00000344	marine sediment	ENVO	ENVO:00002113	38.24	degree	UO	UO:0000185	-10.39	degree	UO	UO:0000185	4602	meter	UO	UO:0000008	core collection	MD03-2698 d18O_bullo	38.24;-10.39	4602
scientific literature	Ref. 94	Atlantic Ocean	GAZ	GAZ:00000344	marine sediment	ENVO	ENVO:00002113	38	degree	UO	UO:0000185	-31.13	degree	UO	UO:0000185	3050	meter	UO	UO:0000008	core collection	GEOFAR-KF16 14C date	38;-31.13	3050
scientific literature	Refs. 95,96	Atlantic Ocean	GAZ	GAZ:00000344	marine sediment	ENVO	ENVO:00002113	38	degree	UO	UO:0000185	-31.13	degree	UO	UO:0000185	3064	meter	UO	UO:0000008	core collection	MD08-3180Q 14C date	38;-31.13	3064
scientific literature	Refs. 95,96	Atlantic Ocean	GAZ	GAZ:00000344	marine sediment	ENVO	ENVO:00002113	38	degree	UO	UO:0000185	-31.13	degree	UO	UO:0000185	3064	meter	UO	UO:0000008	core collection	MD08-3180Q warm	38;-31.13	3064
scientific literature	Refs. 39,88,97	Atlantic Ocean	GAZ	GAZ:00000344	marine sediment	ENVO	ENVO:00002113	37.83	degree	UO	UO:0000185	-9.52	degree	UO	UO:0000185	1123	meter	UO	UO:0000008	core collection	MD95-2041 14C date	37.83;-9.52	1123
scientific literature	Refs. 39,88,97	Atlantic Ocean	GAZ	GAZ:00000344	marine sediment	ENVO	ENVO:00002113	37.83	degree	UO	UO:0000185	-9.52	degree	UO	UO:0000185	1123	meter	UO	UO:0000008	core collection	MD95-2041 SST	37.83;-9.52	1123
scientific literature	Refs. 88,98-100	Atlantic Ocean	GAZ	GAZ:00000344	marine sediment	ENVO	ENVO:00002113	37.8	degree	UO	UO:0000185	-10.17	degree	UO	UO:0000185	3146	meter	UO	UO:0000008	core collection	MD95-2042 14C date	37.8;-10.17	3146
scientific literature	Refs. 88,98-100	Atlantic Ocean	GAZ	GAZ:00000344	marine sediment	ENVO	ENVO:00002113	37.8	degree	UO	UO:0000185	-10.17	degree	UO	UO:0000185	3146	meter	UO	UO:0000008	core collection	MD95-2042 d18O_bullo	37.8;-10.17	3146
scientific literature	Refs. 101,102	Atlantic Ocean	GAZ	GAZ:00000344	marine sediment	ENVO	ENVO:00002113	37.8	degree	UO	UO:0000185	-10.17	degree	UO	UO:0000185	3146	meter	UO	UO:0000008	core collection	MD99-2334K 14C date	37.8;-10.17	3146
scientific literature	Refs. 101,102	Atlantic Ocean	GAZ	GAZ:00000344	marine sediment	ENVO	ENVO:00002113	37.8	degree	UO	UO:0000185	-10.17	degree	UO	UO:0000185	3146	meter	UO	UO:0000008	core collection	MD99-2334K d18O_bullo	37.8;-10.17	3146
scientific literature	Refs. 3,103	Atlantic Ocean	GAZ	GAZ:00000344	marine sediment	ENVO	ENVO:00002113	37.77	degree	UO	UO:0000185	-10.18	degree	UO	UO:0000185	3135	meter	UO	UO:0000008	core collection	SU81-18 14C date	37.77;-10.18	3135
scientific literature	Ref. 104	Atlantic Ocean	GAZ	GAZ:00000344	marine sediment	ENVO	ENVO:00002113	37.58	degree	UO	UO:0000185	-31.84	degree	UO	UO:0000185	2690	meter	UO	UO:0000008	core collection	GEOFAR-KF13 14C date	37.58;-31.84	2690
scientific literature	Refs. 105,106, this study	Atlantic Ocean	GAZ	GAZ:00000344	marine sediment	ENVO	ENVO:00002113	37.09	degree	UO	UO:0000185	-32.03	degree	UO	UO:0000185	2159	meter	UO	UO:0000008	core collection	MD95-2037 14C date	37.09;-32.03	2159
scientific literature	Refs. 105,106	Atlantic Ocean	GAZ	GAZ:00000344	marine sediment	ENVO	ENVO:00002113	37.09	degree	UO	UO:0000185	-32.03	degree	UO	UO:0000185	2159	meter	UO	UO:0000008	core collection	MD95-2037 SST	37.09;-32.03	2159
scientific literature	this study	Atlantic Ocean	GAZ	GAZ:00000344	marine sediment	ENVO	ENVO:00002113	36.87	degree	UO	UO:0000185	-29.18	degree	UO	UO:0000185	3400	meter	UO	UO:0000008	core collection	S94-2-KS04 14C date	36.87;-29.18	3400
scientific literature	Ref. 107	Atlantic Ocean	GAZ	GAZ:00000344	marine sediment	ENVO	ENVO:00002113	36.405	degree	UO	UO:0000185	-48.54	degree	UO	UO:0000185	5010	meter	UO	UO:0000008	core collection	KNR197-10-17GGC 14C date	36.405;-48.54	5010
scientific literature	Refs. 108,109	Atlantic Ocean	GAZ	GAZ:00000344	marine sediment	ENVO	ENVO:00002113	36.38	degree	UO	UO:0000185	-7.0717	degree	UO	UO:0000185	577	meter	UO	UO:0000008	core collection	M39008-3 14C date	36.38;-7.0717	577
scientific literature	Ref. 110; this study	Atlantic Ocean	GAZ	GAZ:00000344	marine sediment	ENVO	ENVO:00002113	35.27	degree	UO	UO:0000185	-6.8	degree	UO	UO:0000185	642	meter	UO	UO:0000008	core collection	MD08-3227 14C date	35.27;-6.8	642
scientific literature	Ref. 111	Atlantic Ocean	GAZ	GAZ:00000344	marine sediment	ENVO	ENVO:00002113	34.89	degree	UO	UO:0000185	-7.815	degree	UO	UO:0000185	2022	meter	UO	UO:0000008	core collection	GIK15669-1 14C date	34.89;-7.815	2022
scientific literature	Ref. 112, this study	Atlantic Ocean	GAZ	GAZ:00000344	marine sediment	ENVO	ENVO:00002113	34.52	degree	UO	UO:0000185	-7.02	degree	UO	UO:0000185	859	meter	UO	UO:0000008	core collection	MD04-2805Q 14C date	34.52;-7.02	859
scientific literature	Refs. 113,114	Atlantic Ocean	GAZ	GAZ:00000344	marine sediment	ENVO	ENVO:00002113	33.7	degree	UO	UO:0000185	-57.58	degree	UO	UO:0000185	4550	meter	UO	UO:0000008	core collection	OCE326-GGC5 14C date	33.7;-57.58	4550
scientific literature	Refs. 7,115,116	Atlantic Ocean	GAZ	GAZ:00000344	marine sediment	ENVO	ENVO:00002113	33.69	degree	UO	UO:0000185	-57.63	degree	UO	UO:0000185	4583	meter	UO	UO:0000008	core collection	KNR31-GPC5 14C date	33.69;-57.63	4583
scientific literature	Refs. 117,118	Atlantic Ocean	GAZ	GAZ:00000344	marine sediment	ENVO	ENVO:00002113	32.783	degree	UO	UO:0000185	-76.283	degree	UO	UO:0000185	1790	meter	UO	UO:0000008	core collection	KNR140-51GGC 14C date	32.783;-76.283	1790
scientific literature	Refs. 27,119	Atlantic Ocean	GAZ	GAZ:00000344	marine sediment	ENVO	ENVO:00002113	30.77	degree	UO	UO:0000185	-74.47	degree	UO	UO:0000185	3481	meter	UO	UO:0000008	core collection	ODP1060 warm	30.77;-74.47	3481
scientific literature	Refs. 120,121	Atlantic Ocean	GAZ	GAZ:00000344	marine sediment	ENVO	ENVO:00002113	29	degree	UO	UO:0000185	-87.12	degree	UO	UO:0000185	847	meter	UO	UO:0000008	core collection	MD02-2575 14C date	29;-87.12	847
scientific literature	Ref. 122	Atlantic Ocean	GAZ	GAZ:00000344	marine sediment	ENVO	ENVO:00002113	28.89	degree	UO	UO:0000185	-13.225	degree	UO	UO:0000185	1358	meter	UO	UO:0000008	core collection	GeoB4240-2 14C date	28.89;-13.225	1358
scientific literature	Refs. 123,124	Atlantic Ocean	GAZ	GAZ:00000344	marine sediment	ENVO	ENVO:00002113	27.54	degree	UO	UO:0000185	-13.74	degree	UO	UO:0000185	1172	meter	UO	UO:0000008	core collection	GeoB5546-2 14C date	27.54;-13.74	1172
scientific literature	Ref. 125	Atlantic Ocean	GAZ	GAZ:00000344	marine sediment	ENVO	ENVO:00002113	26.1	degree	UO	UO:0000185	-78	degree	UO	UO:0000185	1045	meter	UO	UO:0000008	core collection	OCE205-2-100GGC 14C date	26.1;-78	1045
scientific literature	Refs. 126-128	Atlantic Ocean	GAZ	GAZ:00000344	marine sediment	ENVO	ENVO:00002113	26.07	degree	UO	UO:0000185	-78.056	degree	UO	UO:0000185	965	meter	UO	UO:0000008	core collection	OCE205-2-103GGC 14C date	26.07;-78.056	965
scientific literature	Refs. 77,129	Atlantic Ocean	GAZ	GAZ:00000344	marine sediment	ENVO	ENVO:00002113	25.17	degree	UO	UO:0000185	-16.85	degree	UO	UO:0000185	2575	meter	UO	UO:0000008	core collection	GIK12392-1 14C date	25.17;-16.85	2575
scientific literature	Refs. 130-132	Atlantic Ocean	GAZ	GAZ:00000344	marine sediment	ENVO	ENVO:00002113	24.33	degree	UO	UO:0000185	-83.25	degree	UO	UO:0000185	546	meter	UO	UO:0000008	core collection	KNR166-2-26JPC 14C date	24.33;-83.25	546
scientific literature	Ref. 130	Atlantic Ocean	GAZ	GAZ:00000344	marine sediment	ENVO	ENVO:00002113	24.28	degree	UO	UO:0000185	-83.27	degree	UO	UO:0000185	648	meter	UO	UO:0000008	core collection	KNR166-2-29JPC 14C date	24.28;-83.27	648
scientific literature	Refs. 130,133	Atlantic Ocean	GAZ	GAZ:00000344	marine sediment	ENVO	ENVO:00002113	24.216667	degree	UO	UO:0000185	-83.3	degree	UO	UO:0000185	751	meter	UO	UO:0000008	core collection	KNR166-2-31JPC 14C date	24.216667;-83.3	751
scientific literature	Ref. 130	Atlantic Ocean	GAZ	GAZ:00000344	marine sediment	ENVO	ENVO:00002113	23.74	degree	UO	UO:0000185	-79.43	degree	UO	UO:0000185	542	meter	UO	UO:0000008	core collection	KNR166-2-73GGC 14C date	23.74;-79.43	542
scientific literature	Refs. 134,135	Atlantic Ocean	GAZ	GAZ:00000344	marine sediment	ENVO	ENVO:00002113	20.75	degree	UO	UO:0000185	-18.58	degree	UO	UO:0000185	2278	meter	UO	UO:0000008	core collection	GeoB7920-2 14C date	20.75;-18.58	2278
scientific literature	Refs. 136,137	Atlantic Ocean	GAZ	GAZ:00000344	marine sediment	ENVO	ENVO:00002113	18.08	degree	UO	UO:0000185	-21.15	degree	UO	UO:0000185	3085	meter	UO	UO:0000008	core collection	MD03-2705 14C date	18.08;-21.15	3085
scientific literature	this study	Atlantic Ocean	GAZ	GAZ:00000344	marine sediment	ENVO	ENVO:00002113	17.43	degree	UO	UO:0000185	-77.66	degree	UO	UO:0000185	1020	meter	UO	UO:0000008	core collection	CHO288-54 14C date	17.43;-77.66	1020
scientific literature	Ref. 138	Atlantic Ocean	GAZ	GAZ:00000344	marine sediment	ENVO	ENVO:00002113	15.5	degree	UO	UO:0000185	-17.95	degree	UO	UO:0000185	2384	meter	UO	UO:0000008	core collection	GeoB9508-5 14C date	15.5;-17.95	2384
scientific literature	Ref. 139	Atlantic Ocean	GAZ	GAZ:00000344	marine sediment	ENVO	ENVO:00002113	12.43	degree	UO	UO:0000185	-18.05	degree	UO	UO:0000185	3233	meter	UO	UO:0000008	core collection	GeoB9526-5 14C date	12.43;-18.05	3233
scientific literature	Ref. 140	Atlantic Ocean	GAZ	GAZ:00000344	marine sediment	ENVO	ENVO:00002113	12.09	degree	UO	UO:0000185	-61.2433	degree	UO	UO:0000185	1299	meter	UO	UO:0000008	core collection	M35003-4 14C date	12.09;-61.2433	1299
scientific literature	Ref. 141	Atlantic Ocean	GAZ	GAZ:00000344	marine sediment	ENVO	ENVO:00002113	10.71	degree	UO	UO:0000185	-65.17	degree	UO	UO:0000185	892	meter	UO	UO:0000008	core collection	ODP1002 14C date	10.71;-65.17	892
scientific literature	Refs. 142,143	Atlantic Ocean	GAZ	GAZ:00000344	marine sediment	ENVO	ENVO:00002113	6.65	degree	UO	UO:0000185	-52.08	degree	UO	UO:0000185	2510	meter	UO	UO:0000008	core collection	GeoB16224-1 14C date	6.65;-52.08	2510
scientific literature	Ref. 127	Atlantic Ocean	GAZ	GAZ:00000344	marine sediment	ENVO	ENVO:00002113	5.9	degree	UO	UO:0000185	-44.19	degree	UO	UO:0000185	4056	meter	UO	UO:0000008	core collection	EW9209-1JPC 14C date	5.9;-44.19	4056
scientific literature	Refs. 144,145	Atlantic Ocean	GAZ	GAZ:00000344	marine sediment	ENVO	ENVO:00002113	4.24	degree	UO	UO:0000185	-43.07	degree	UO	UO:0000185	3129	meter	UO	UO:0000008	core collection	GeoB1515-1 14C date	4.24;-43.07	3129
scientific literature	Ref. 146	Atlantic Ocean	GAZ	GAZ:00000344	marine sediment	ENVO	ENVO:00002113	3.52	degree	UO	UO:0000185	5.57	degree	UO	UO:0000185	1181	meter	UO	UO:0000008	core collection	CH22-KW31 14C date	3.52;5.57	1181
scientific literature	Ref. 147	Atlantic Ocean	GAZ	GAZ:00000344	marine sediment	ENVO	ENVO:00002113	2.5	degree	UO	UO:0000185	9.395	degree	UO	UO:0000185	1295	meter	UO	UO:0000008	core collection	MD03-2707 14C date	2.5;9.395	1295
scientific literature	Refs. 142,143	Atlantic Ocean	GAZ	GAZ:00000344	marine sediment	ENVO	ENVO:00002113	-1.58	degree	UO	UO:0000185	-43.02	degree	UO	UO:0000185	1367	meter	UO	UO:0000008	core collection	GeoB16206-1 14C date	-1.58;-43.02	1367
scientific literature	Ref. 148	Atlantic Ocean	GAZ	GAZ:00000344	marine sediment	ENVO	ENVO:00002113	-1.91	degree	UO	UO:0000185	-41.59	degree	UO	UO:0000185	2247	meter	UO	UO:0000008	core collection	GeoB16202-2 14C date	-1.91;-41.59	2247
scientific literature	Ref. 149, this study	Atlantic Ocean	GAZ	GAZ:00000344	marine sediment	ENVO	ENVO:00002113	-3.55	degree	UO	UO:0000185	-35.39	degree	UO	UO:0000185	3537	meter	UO	UO:0000008	core collection	MD09-3256Q 14C date	-3.55;-35.39	3537
scientific literature	Ref. 149	Atlantic Ocean	GAZ	GAZ:00000344	marine sediment	ENVO	ENVO:00002113	-3.55	degree	UO	UO:0000185	-35.39	degree	UO	UO:0000185	3537	meter	UO	UO:0000008	core collection	MD09-3256Q Ti/Ca	-3.55;-35.39	3537
scientific literature	Refs. 142,150	Atlantic Ocean	GAZ	GAZ:00000344	marine sediment	ENVO	ENVO:00002113	-4.22	degree	UO	UO:0000185	-37.08	degree	UO	UO:0000185	1000	meter	UO	UO:0000008	core collection	GS07-150-17-1GCA 14C date	-4.22;-37.08	1000
scientific literature	this study	Atlantic Ocean	GAZ	GAZ:00000344	marine sediment	ENVO	ENVO:00002113	-4.23	degree	UO	UO:0000185	-37.1	degree	UO	UO:0000185	892	meter	UO	UO:0000008	core collection	MD09-3246 14C date	-4.23;-37.1	892
scientific literature	this study	Atlantic Ocean	GAZ	GAZ:00000344	marine sediment	ENVO	ENVO:00002113	-4.23	degree	UO	UO:0000185	-37.1	degree	UO	UO:0000185	892	meter	UO	UO:0000008	core collection	MD09-3246 Ti/Ca	-4.23;-37.1	892
scientific literature	Refs. 24,151,152	Atlantic Ocean	GAZ	GAZ:00000344	marine sediment	ENVO	ENVO:00002113	-4.25	degree	UO	UO:0000185	-36.35	degree	UO	UO:0000185	2362	meter	UO	UO:0000008	core collection	GeoB3910-2 14C date	-4.25;-36.35	2362
scientific literature	Refs. 24,151,152	Atlantic Ocean	GAZ	GAZ:00000344	marine sediment	ENVO	ENVO:00002113	-4.25	degree	UO	UO:0000185	-36.35	degree	UO	UO:0000185	2362	meter	UO	UO:0000008	core collection	GeoB3910-2 Ti/Ca	-4.25;-36.35	2362
scientific literature	Ref. 153	Atlantic Ocean	GAZ	GAZ:00000344	marine sediment	ENVO	ENVO:00002113	-11.92	degree	UO	UO:0000185	13.4	degree	UO	UO:0000185	426	meter	UO	UO:0000008	core collection	ODP1078C 14C date	-11.92;13.4	426
scientific literature	Ref. 154	Atlantic Ocean	GAZ	GAZ:00000344	marine sediment	ENVO	ENVO:00002113	-17.16	degree	UO	UO:0000185	11.01	degree	UO	UO:0000185	1978	meter	UO	UO:0000008	core collection	GeoB1023-5 14C date	-17.16;11.01	1978
scientific literature	Ref. 155	Atlantic Ocean	GAZ	GAZ:00000344	marine sediment	ENVO	ENVO:00002113	-21.62	degree	UO	UO:0000185	-39.98	degree	UO	UO:0000185	1090	meter	UO	UO:0000008	core collection	GeoB3202-1 14C date	-21.62;-39.98	1090
scientific literature	Refs. 145,156	Atlantic Ocean	GAZ	GAZ:00000344	marine sediment	ENVO	ENVO:00002113	-23.32	degree	UO	UO:0000185	12.38	degree	UO	UO:0000185	1967	meter	UO	UO:0000008	core collection	GeoB1711 14C date	-23.32;12.38	1967
scientific literature	Ref. 157; this study	Atlantic Ocean	GAZ	GAZ:00000344	marine sediment	ENVO	ENVO:00002113	-23.32	degree	UO	UO:0000185	12.38	degree	UO	UO:0000185	1948	meter	UO	UO:0000008	core collection	MD08-3167 14C date	-23.32;12.38	1948
scientific literature	Ref. 158	Atlantic Ocean	GAZ	GAZ:00000344	marine sediment	ENVO	ENVO:00002113	-24.9	degree	UO	UO:0000185	-42.5	degree	UO	UO:0000185	2225	meter	UO	UO:0000008	core collection	GL1090 14C date	-24.9;-42.5	2225
scientific literature	Ref. 159	Atlantic Ocean	GAZ	GAZ:00000344	marine sediment	ENVO	ENVO:00002113	-25.51	degree	UO	UO:0000185	13.03	degree	UO	UO:0000185	1992	meter	UO	UO:0000008	core collection	ODP1084 14C date	-25.51;13.03	1992
scientific literature	Ref. 161	Atlantic Ocean	GAZ	GAZ:00000344	marine sediment	ENVO	ENVO:00002113	-26.6703	degree	UO	UO:0000185	-46.441	degree	UO	UO:0000185	475	meter	UO	UO:0000008	core collection	GeoB6201-5 14C date	-26.6703;-46.441	475
scientific literature	Ref. 128	Atlantic Ocean	GAZ	GAZ:00000344	marine sediment	ENVO	ENVO:00002113	-27.5	degree	UO	UO:0000185	-46.5	degree	UO	UO:0000185	1268	meter	UO	UO:0000008	core collection	KNR159-5-36GGC 14C date	-27.5;-46.5	1268
scientific literature	Ref. 162	Atlantic Ocean	GAZ	GAZ:00000344	marine sediment	ENVO	ENVO:00002113	-27.76	degree	UO	UO:0000185	-46.63	degree	UO	UO:0000185	2296	meter	UO	UO:0000008	core collection	KNR159-5-42JPC 14C date	-27.76;-46.63	2296
scientific literature	Ref. 163	Atlantic Ocean	GAZ	GAZ:00000344	marine sediment	ENVO	ENVO:00002113	-29	degree	UO	UO:0000185	13.84	degree	UO	UO:0000185	1997	meter	UO	UO:0000008	core collection	GeoB1720-2 14C date	-29;13.84	1997
scientific literature	this study	Atlantic Ocean	GAZ	GAZ:00000344	marine sediment	ENVO	ENVO:00002113	-32.09	degree	UO	UO:0000185	14.47	degree	UO	UO:0000185	2869	meter	UO	UO:0000008	core collection	MD02-2592 14C date	-32.09;14.47	2869
scientific literature	Ref. 164	Atlantic Ocean	GAZ	GAZ:00000344	marine sediment	ENVO	ENVO:00002113	-34.71	degree	UO	UO:0000185	17.34	degree	UO	UO:0000185	2440	meter	UO	UO:0000008	core collection	MD02-2594 14C date	-34.71;17.34	2440
scientific literature	this study	Atlantic Ocean	GAZ	GAZ:00000344	marine sediment	ENVO	ENVO:00002113	-35.355	degree	UO	UO:0000185	29.24	degree	UO	UO:0000185	4435	meter	UO	UO:0000008	core collection	MD16-3511Q 14C date	-35.355;29.24	4435
scientific literature	Ref. 165	Atlantic Ocean	GAZ	GAZ:00000344	marine sediment	ENVO	ENVO:00002113	-41.1	degree	UO	UO:0000185	7.8	degree	UO	UO:0000185	4981	meter	UO	UO:0000008	core collection	TNO57-21 14C date	-41.1;7.8	4981
scientific literature	Ref. 165	Atlantic Ocean	GAZ	GAZ:00000344	marine sediment	ENVO	ENVO:00002113	-41.1	degree	UO	UO:0000185	7.8	degree	UO	UO:0000185	4981	meter	UO	UO:0000008	core collection	TNO57-21 Np	-41.1;7.8	4981
scientific literature	Ref. 166	Atlantic Ocean	GAZ	GAZ:00000344	marine sediment	ENVO	ENVO:00002113	-41.33	degree	UO	UO:0000185	25.83	degree	UO	UO:0000185	2907	meter	UO	UO:0000008	core collection	MD02-2588Q 14C date	-41.33;25.83	2907
scientific literature	Refs. 4,167	Atlantic Ocean	GAZ	GAZ:00000344	marine sediment	ENVO	ENVO:00002113	-44.15	degree	UO	UO:0000185	-14.22	degree	UO	UO:0000185	3770	meter	UO	UO:0000008	core collection	MD07-3076Q 14C date	-44.15;-14.22	3770
scientific literature	Refs. 4,167	Atlantic Ocean	GAZ	GAZ:00000344	marine sediment	ENVO	ENVO:00002113	-44.15	degree	UO	UO:0000185	-14.22	degree	UO	UO:0000185	3770	meter	UO	UO:0000008	core collection	MD07-3076Q Np	-44.15;-14.22	3770
scientific literature	Ref. 168	Atlantic Ocean	GAZ	GAZ:00000344	marine sediment	ENVO	ENVO:00002113	-53.01	degree	UO	UO:0000185	-58.04	degree	UO	UO:0000185	598	meter	UO	UO:0000008	core collection	JR244-GC528 14C date	-53.01;-58.04	598
