# Supplementary material for: Consistently dated Atlantic sediment cores over the last 40 thousand years
Source: Sci Data. 2019 Sep 2;6:165. doi: 10.1038/s41597-019-0173-8 (PMC6718518; doi:10.1038/s41597-019-0173-8)
Supplement: Supplementary file 1 — Download metadata file [file 41597_2019_173_MOESM1_ESM.zip › i_Investigation.txt]

# Investigation File generated for Scientific Data with Investigation File Authoring Tool version 0.1.0 on 16/08/2019 - This metadata file is CC0
ONTOLOGY SOURCE REFERENCE
Term Source Name	GAZ	UO	ERO	OBI	ENVO	EFO
Term Source File	http://data.bioontology.org/ontologies/GAZ	http://data.bioontology.org/ontologies/UO	http://data.bioontology.org/ontologies/ERO	http://data.bioontology.org/ontologies/OBI	http://data.bioontology.org/ontologies/ENVO	http://data.bioontology.org/ontologies/EFO
Term Source Version	$Revision: 1.512 $	unknown	2013-08-02	2014-08-18		3.8.0
Term Source Description	Gazetteer	Units of Measurement Ontology	Eagle-I Research Resource Ontology	Ontology for Biomedical Investigations	Environment Ontology	Experimental Factor Ontology
INVESTIGATION
Investigation Identifier
Investigation Title
Investigation Description
Investigation Submission Date
Investigation Public Release Date
INVESTIGATION PUBLICATIONS
Investigation PubMed ID
Investigation Publication DOI
Investigation Publication Author List
Investigation Publication Title
Investigation Publication Status
Investigation Publication Status Term Accession Number
Investigation Publication Status Term Source REF
INVESTIGATION CONTACTS
Investigation Person Last Name
Investigation Person Mid Initials
Investigation Person First Name
Investigation Person Address
Investigation Person Phone
Investigation Person Fax
Investigation Person Email
Investigation Person Affiliation
Investigation Person Roles
Investigation Person Roles Term Accession Number
Investigation Person Roles Term Source REF
STUDY
Study Identifier	10.1038/s41597-019-0173-8
Study Title	Consistently dated Atlantic sediment cores over the last 40 thousand years
Study Submission Date	12/03/2019
Study Public Release Date	02/09/2019
Study Description	https://www.nature.com/articles/s41597-019-0173-8
Study File Name	s_Waelbroeck205B_study.txt
Comment[Subject Keywords]	""
Comment[Manuscript Licence]	CC BY-4.0
Comment[Experimental Metadata Licence]	CC0
Comment[Supplementary Information File Name]
Comment[Supplementary Information File Type]
Comment[Supplementary Information File URL]
Comment[Data Repository]	Seanoe;figshare
Comment[Data Record Accession]	doi:10.17882/59554;doi:10.6084/m9.figshare.c.4563890
Comment[Data Record URI]	https://doi.org/10.17882/59554;https://doi.org/10.6084/m9.figshare.c.4563890
STUDY DESIGN DESCRIPTORS
Study Design Type	modeling and simulation objective	data collection and processing objective	source-based data analysis objective
Study Design Type Term Accession Number	ERO:0100102	ERO:0100087	ERO:0100121
Study Design Type Term Source REF	ERO	ERO	ERO
STUDY PUBLICATIONS
Study PubMed ID
Study Publication DOI
Study Publication Author List
Study Publication Title
Study Publication Status
Study Publication Status Term Accession Number
Study Publication Status Term Source REF
STUDY FACTORS
Study Factor Name	geographic location	water depth
Study Factor Type	geographic location	depth
Study Factor Type Term Accession Number	GAZ:00000448	PATO:0001595
Study Factor Type Term Source REF	OBI	ENVO
STUDY ASSAYS
Study Assay Measurement Type	age-depth model
Study Assay Measurement Type Term Accession Number	""
Study Assay Measurement Type Term Source REF	""
Study Assay Technology Type	computational modeling technique
Study Assay Technology Type Term Accession Number	ERO:0001251
Study Assay Technology Type Term Source REF	ERO
Study Assay Technology Platform	""
Study Assay File Name	a_Waelbroeck205B_assay.txt
STUDY PROTOCOLS
Study Protocol Name	core collection	data processing
Study Protocol Type	sample collection protocol	data transformation
Study Protocol Type Term Accession Number	http://www.ebi.ac.uk/efo/EFO_0005518	OBI:0200000
Study Protocol Type Term Source REF	EFO	ERO
Study Protocol Description		
Study Protocol URI	""	""
Study Protocol Version		
Study Protocol Parameters Name	""	""
Study Protocol Parameters Name Term Accession Number	""	""
Study Protocol Parameters Name Term Source REF	""	""
Study Protocol Components Name	""	""
Study Protocol Components Type	""	""
Study Protocol Components Type Term Accession Number	""	""
Study Protocol Components Type Term Source REF	""	""
STUDY CONTACTS
Study Person Last Name	Waelbroeck	Lougheed	Vazquez Riveiros	Missiaen	Pedro	Dokken	Hajdas	Wacker	Abbott	Dumoulin	Thil	Eynaud	Rossignol	Fersi	Albuquerque	Arz	Austin	Came	Carlson	Collins	Dennielou	Desprat	Dickson	Elliot	Farmer	Giraudeau	Gottschalk	Henderiks	Hughen	Jung	Knutz	Lebreiro	Lund	Lynch-Stieglitz	Malaizé	Marchitto	Martínez-Méndez	Mollenhauer	Naughton	Nave	Nürnberg	Oppo	Peck	Peeters	Penaud	Portilho-Ramos	Repschläger	Roberts	Rühlemann	Salgueiro	Sanchez Goni	Schönfeld	Scussolini	Skinner	Skonieczny	Thornalley	Toucanne	Rooij	Vidal	Voelker	Wary	Weldeab	Ziegler
Study Person First Name	Claire	Bryan C.	Natalia	Lise	Joel	Trond	Irka	Lukas	Peter	Jean-Pascal	François	Frédérique	Linda	Wiem	Ana Luiza	Helge	William E. N.	Rosemarie	Anders E.	James A.	Bernard	Stéphanie	Alex	Mary	Christa	Jacques	Julia	Jorijntje	Konrad	Simon	Paul	Susana	David C.	Jean	Bruno	Thomas	Gema	Gesine	Filipa	Silvia	Dirk	Delia	Victoria	Frank J. C.	Aurélie	Rodrigo da Costa	Janne	Jenny	Carsten	Emilia	Maria Fernanda	Joachim	Paolo	Luke C.	Charlotte	David	Samuel	David Van	Laurence	Antje H. L.	Mélanie	Syee	Martin
Study Person Mid Initials
Study Person Email	claire.waelbroeck@lsce.ipsl.fr	""	""	""	""	""	""	""	""	""	""	""	""	""	""	""	""	""	""	""	""	""	""	""	""	""	""	""	""	""	""	""	""	""	""	""	""	""	""	""	""	""	""	""	""	""	""	""	""	""	""	""	""	""	""	""	""	""	""	""	""	""	""
Study Person Phone
Study Person Fax
Study Person Address
Study Person Affiliation	LSCE/IPSL, Laboratoire CNRS-CEA-UVSQ, 91191, Orme des Merisiers, France	LSCE/IPSL, Laboratoire CNRS-CEA-UVSQ, 91191, Orme des Merisiers, France	LSCE/IPSL, Laboratoire CNRS-CEA-UVSQ, 91191, Orme des Merisiers, France	LSCE/IPSL, Laboratoire CNRS-CEA-UVSQ, 91191, Orme des Merisiers, France	Uni Research, Nygårdsgaten 112, 5008, Bergen, Norway	Uni Research, Nygårdsgaten 112, 5008, Bergen, Norway	Laboratory of Ion Beam Physics, ETH Zürich, 8093, Zürich, Switzerland	Laboratory of Ion Beam Physics, ETH Zürich, 8093, Zürich, Switzerland	School of Earth and Ocean Sciences, Cardiff University, CF10 3AT, Cardiff, UK	LSCE/IPSL, Laboratoire CNRS-CEA-UVSQ, 91191, Orme des Merisiers, France	LSCE/IPSL, Laboratoire CNRS-CEA-UVSQ, 91191, Orme des Merisiers, France	EPOC, Université Bordeaux, Allée Geoffroy St Hilaire, 33615, Pessac, France	EPOC, Université Bordeaux, Allée Geoffroy St Hilaire, 33615, Pessac, France	LSCE/IPSL, Laboratoire CNRS-CEA-UVSQ, 91191, Orme des Merisiers, France	LOOP, Universidade Federal Fluminense, Niterói, RJ, Brazil	Leibniz-Institute for Baltic Sea Research Warnemünde, Seestrasse 15, 18119, Rostock, Germany	University of St Andrews, St Andrews, Scotland, KY16 9AL, UK	University of New Hampshire, 56 College Road, Durham, NH, 03824, USA	Oregon State University, Corvallis, OR, 97331, USA	GeoForschungsZentrum, 14473, Potsdam, Germany	Ifremer, Unité de Geosciences Marines, 29280, Plouzané, France	EPOC, Université Bordeaux, Allée Geoffroy St Hilaire, 33615, Pessac, France	Royal Holloway University of London, Egham, Surrey, TW20 0EX, UK	LPG-Nantes, Université de Nantes, 44300, Nantes, France	Hofstra University, Hempstead, NY, 11549-1140, USA	EPOC, Université Bordeaux, Allée Geoffroy St Hilaire, 33615, Pessac, France	Lamont-Doherty Earth Observatory, Columbia University, 61 Route 9W - PO Box 1000, Palisades, NY, 10964-1000, USA	Uppsala University, Geocentrum, Villavägen 16, SE-752 36, Uppsala, Sweden	Woods Hole Oceanographic Institution, 266 Woods Hole Rd., Woods Hole, MA, 02543-1050, USA	University of Edinburgh, School of Geosciences, Edinburgh, EH9 3FE, UK	Geological Survey of Denmark and Greenland, Øster Voldgade 10, 1350, Copenhagen, Denmark	IGME - Instituto Geológico y Minero de España, Calle Ríos Rosas, 23, 28003, Madrid, Spain	University of Connecticut, 1080 Shennecossett Road, Groton, CT, 06340, USA	Georgia Institute of Technology, 311 Ferst Drive, Atlanta, GA, 30332-0340, USA	EPOC, Université Bordeaux, Allée Geoffroy St Hilaire, 33615, Pessac, France	INSTAAR, University of Colorado, Boulder, CO, 80303, USA	AWI, Am Alten Hafen 26, 27568, Bremerhaven, Germany	AWI, Am Alten Hafen 26, 27568, Bremerhaven, Germany	IPMA-DivGM, Avenida Doutor Alfredo Magalhães Ramalho, 6, 1495-165, Alges, Portugal	LNEG, Bairro do Zambujal, 2610-999, Amadora, Portugal	GEOMAR, Wischhofstrasse 1-3, 24148, Kiel, Germany	Woods Hole Oceanographic Institution, 266 Woods Hole Rd., Woods Hole, MA, 02543-1050, USA	UK British Antarctic Survey, Madingley Road, Cambridge, CB3 0ET, UK	Vrije Universiteit Amsterdam, De Boelelaan 1087, 1081 HV, Amsterdam, Netherlands	Université de Bretragne Occidentale, Technopôle Brest-Iroise, 29280, Plouzané, France	MARUM, University of Bremen, D-28359, Bremen, Germany	Max Planck Institute, Hahn- Meitner- Weg 1, 55128, Mainz, Germany	Thermo Fisher Scientific, Hanna-Kunath Straße 11, Bremen, 28199, Germany	Geozentrum Hannover, Stilleweg 2, 30655, Hannover, Germany	IPMA-DivGM, Avenida Doutor Alfredo Magalhães Ramalho, 6, 1495-165, Alges, Portugal	EPOC, Université Bordeaux, Allée Geoffroy St Hilaire, 33615, Pessac, France	GEOMAR, Wischhofstrasse 1-3, 24148, Kiel, Germany	Vrije Universiteit Amsterdam, De Boelelaan 1087, 1081 HV, Amsterdam, Netherlands	University of Cambridge, Godwin Laboratory for Palaeoclimate Research, Cambridge, CB2 3EQ, UK	GEOPS, Université de Paris Sud, 91405, Orsay, France	University College London, Gower Street, London, WC1E 6BT, UK	Ifremer, Unité de Geosciences Marines, 29280, Plouzané, France	Ghent University, Krijgslaan 281, 9000, Gent, Belgium	Aix-Marseille Université, CNRS, IRD, INRA, Coll France, CEREGE, Europole de l’Arbois, 13545, Aix-en-Provence, France	IPMA-DivGM, Avenida Doutor Alfredo Magalhães Ramalho, 6, 1495-165, Alges, Portugal	ICTA, Universitat Autònoma de Barcelona, 08193, Bellaterra, Barcelona, Spain	University of California Santa Barbara, Santa Barbara, 1006 Webb Hall, CA, 93106-9630, USA	University of Utrecht, Princetonlaan 8a, 3584 CB, Utrecht, Netherlands
Study Person Roles
Study Person Roles Term Accession Number
Study Person Roles Term Source REF
Comment[Study Person ORCID]	""	""	0000-0001-7513-153X	""	""	""	0000-0003-2373-2725	""	""	""	""	""	""	""	""	0000-0002-1997-1718	""	""	""	""	""	""	""	""	""	""	0000-0002-0403-3059	0000-0001-9486-6275	0000-0003-3201-934X	""	""	""	""	""	""	""	""	0000-0001-5138-564X	""	""	""	0000-0003-2946-5904	""	""	""	""	""	""	""	""	""	""	""	""	""	0000-0001-5885-5499	""	""	""	0000-0001-6465-6023	0000-0001-5211-2168	0000-0002-4829-5237	""
Comment[Funder]
Comment[FundRef ID]
Comment[Funder Term Source REF]
Comment[Grant Identifier]
